# Supplementary material for: An engram of intentionally forgotten information
Source: Nat Commun. 2021 Nov 8;12:6443. doi: 10.1038/s41467-021-26713-x (PMC8575985; doi:10.1038/s41467-021-26713-x)
Supplement: Supplementary file 4 — Source Data [file 41467_2021_26713_MOESM4_ESM.zip]

Archive with 71 entries (70 files):
- MinDataSet/
- MinDataSet/.directory
- MinDataSet/Fig2B_S2B_BehData.csv
- MinDataSet/Fig3A_Powdata12.mat
- MinDataSet/Fig3B_S5A_ERSdata.mat
- MinDataSet/Fig4Aiii_ERSdataFor.mat
- MinDataSet/Fig4Aii_S5C_ERSdataTBFper.mat
- MinDataSet/Fig4Ai_S5B_ERSdataTBRper.mat
- MinDataSet/Fig4A_S5B_ERSdataTBRper.mat
- MinDataSet/Fig4A_S5C_ERSdataTBFper.mat
- MinDataSet/Fig4Bii_Powdata14.mat
- MinDataSet/Fig4Bi_Powdata16.mat
- MinDataSet/Fig4B_ERSdataFor.mat
- MinDataSet/Fig4Cii_TempGenTBFper.mat
- MinDataSet/Fig4Ci_TempGenTBRper.mat
- MinDataSet/Fig4C_TBFper_Powdata14.mat
- MinDataSet/Fig4C_TBRper_Powdata16.mat
- MinDataSet/Fig4D_TempGenTBFper.mat
- MinDataSet/Fig4D_TempGenTBRper.mat
- MinDataSet/Fig5Aii_CohERSdataTBFper.mat
- MinDataSet/Fig5Ai_CohERSdataTBRper.mat
- MinDataSet/Fig5A_CohERSdataTBFper.mat
- MinDataSet/Fig5A_CohERSdataTBRper.mat
- MinDataSet/Fig5B_Cohdata.mat
- MinDataSet/Fig5C_Powdata14.mat
- MinDataSet/Fig6A_6B_TEdataTBFper.mat
- MinDataSet/Fig6A_TEdataTBFper.csv
- MinDataSet/Fig6C_TEdata.mat
- MinDataSet/Fig7A_CuePowdatainstruction3.mat
- MinDataSet/Fig7B_CuePowdataTBF3.mat
- MinDataSet/Fig7C_CuePowdataTBR3.mat
- MinDataSet/Fig7D_CuePowdatamemory6.mat
- MinDataSet/Fig7E_CuePowdatainstruction6.mat
- MinDataSet/Fig7F_CueCohdata.mat
- MinDataSet/Fig8A_CuePowCorr.mat
- MinDataSet/Fig8B_CueCoh_ERS_Corr.mat
- MinDataSet/FigS10Aii_ERS_ROI.mat
- MinDataSet/FigS10Bii_Coh_ROI.mat
- MinDataSet/FigS10Bii_TE_ROI.mat
- MinDataSet/FigS10B_ERS_ROI.mat
- MinDataSet/FigS10D_Coh_ROI.mat
- MinDataSet/FigS10D_TE_ROI.mat
- MinDataSet/FigS10_ERS_ROI.mat
- MinDataSet/FigS11_CohHemSpec0.csv
- MinDataSet/FigS11_CohHemSpec0.mat
- MinDataSet/FigS11_ERSHemSpec1.csv
- MinDataSet/FigS11_ERSHemSpec1.mat
- MinDataSet/FigS11_TEHemSpec.csv
- MinDataSet/FigS11_TEHemSpec.mat
- MinDataSet/FigS12_Corr_all.mat
- MinDataSet/FigS12_Corr_Coh_all.mat
- MinDataSet/FigS12_Corr_Coh_TBF Rnew.mat
- MinDataSet/FigS12_Corr_Coh_TBF.mat
- MinDataSet/FigS12_Corr_TBF Rnew.mat
- MinDataSet/FigS12_Corr_TBF.mat
- MinDataSet/FigS2A_BehData_RT.csv
- MinDataSet/FigS3A_ERSdataMainEff.mat
- MinDataSet/FigS3B_TempGen.mat
- MinDataSet/FigS4_ERSdata_DLPFC.mat
- MinDataSet/FigS4_ERSdata_hippocampus.mat
- MinDataSet/FigS4_ERSdata_parietal.mat
- MinDataSet/FigS6A_ERSdataclass.mat
- MinDataSet/FigS6B_ERSdataclassTBF.mat
- MinDataSet/FigS7A_ERSdata.mat
- MinDataSet/FigS7B_ERSdataTBFper.mat
- MinDataSet/FigS7C_CohERSdataTBFper.mat
- MinDataSet/FigS8A_HipCohERSdataTBRper.mat
- MinDataSet/FigS8B_HipCohERSdataTBFper.mat
- MinDataSet/FigS9_TEdataTBRper.csv
- MinDataSet/FigS9_TEdataTBRper.mat
- MinDataSet/PlotFigMinData.m
