# Supplementary material for: An engram of intentionally forgotten information
Source: Nat Commun. 2021 Nov 8;12:6443. doi: 10.1038/s41467-021-26713-x (PMC8575985; doi:10.1038/s41467-021-26713-x)
Supplement: Supplementary file 4 — Source Data [file 41467_2021_26713_MOESM4_ESM.zip › MinDataSet/Fig2B_S2B_BehData.csv]

TBR	TBF	New
0.57	0.65	0.075
0.64	0.293333333333333	0.0533333333333333
0.48	0.16	0.025
0.85	0.69	0.47
0.61	0.6	0.165
0.64	0.7	0.345
0.72	0.4	0.025
0.773333333333333	0.853333333333333	0.726666666666667
0.45	0.35	0.115
0.9	0.78	0.27
0.79	0.78	0.405
0.58	0.57	0.215
0.77	0.49	0.28
0.92	0.866666666666667	0.42
0.7	0.72	0.28
0.56	0.27	0.255
