# Supplementary material for: An engram of intentionally forgotten information
Source: Nat Commun. 2021 Nov 8;12:6443. doi: 10.1038/s41467-021-26713-x (PMC8575985; doi:10.1038/s41467-021-26713-x)
Supplement: Supplementary file 4 — Source Data [file 41467_2021_26713_MOESM4_ESM.zip › MinDataSet/Fig6A_TEdataTBFper.csv]

LTC>DLPFC_remembered	LTC>DLPFC_forgotten	DLPFC>LTC_remembered	DLPFC>LTC_forgotten
-0.00361659527796998	-0.00586707457481538	-0.00520254923125912	0.00786698254418902
-0.00218803637989193	-0.0036429217230753	6.04111869717549e-05	0.00311840775548195
0.00266792200627302	0.00530925889461873	-0.00847797533179951	0.0149028549598229
-0.00178459533698536	-0.000366524096750791	0.000341126734317099	0.0112476459223254
-0.00139595066664546	-0.00545558244649591	0.000103945861858427	-0.00299321580908794
-0.00371919195151152	-0.0108097011574159	0.00637231664542666	0.0171633769388033
-0.0129393682548879	-0.00474967258758635	0.00444252725362204	0.00827889187817685
-0.0143176215571856	0.0046101359864059	-0.00908159002476629	0.00747700831500971
-0.00393666643642309	0.0112740423761297	-0.00436062796798522	-0.0143703217523262
0.0051676351346313	-0.0185285915867177	-0.00191858923694213	0.01964335900377
