# Supplementary material for: An engram of intentionally forgotten information
Source: Nat Commun. 2021 Nov 8;12:6443. doi: 10.1038/s41467-021-26713-x (PMC8575985; doi:10.1038/s41467-021-26713-x)
Supplement: Supplementary file 4 — Source Data [file 41467_2021_26713_MOESM4_ESM.zip › MinDataSet/FigS11_CohHemSpec0.csv]

left	right
0.0162164352796127	0.00836358512425837
-0.00789782281752924	0.0118440939183913
-0.00229645656112946	0.00221970647948227
0.0340435152651196	-6.65019471072547e-05
0.017287293599092	0.0167199446308135
-0.020458270107639	0.0682914786002388
