# Supplementary material for: An engram of intentionally forgotten information
Source: Nat Commun. 2021 Nov 8;12:6443. doi: 10.1038/s41467-021-26713-x (PMC8575985; doi:10.1038/s41467-021-26713-x)
Supplement: Supplementary file 4 — Source Data [file 41467_2021_26713_MOESM4_ESM.zip › MinDataSet/FigS11_ERSHemSpec1.csv]

TBF_left	TBF_right	TBFforg_left	TBFforg_right	TBR_left	TBR_right	TBRrem_left	TBRrem_right
-0.00270650817296488	-0.00544649983960338	-0.00160701544217048	-0.00366268112295794	0.0195581983953978	0.0230672426152387	0.0157194751694069	0.0152660208718005
0.00736060897151017	0.00684019993613141	-0.00365143594309699	-0.0206662105650338	0.00935925990076611	-0.00424783574220641	0.0236808670035265	0.00478725726357477
0.0128750778539944	0.00752472049407143	0.0154133665738241	-0.0204085188517879	-0.00268688205753934	-0.0115369236491805	-0.00537551189089824	-0.00830005728719864
0.0105332746122209	0.0118430014157165	0.0287653628623941	-0.0272545330248706	0.00740531275258721	-0.00309288421865083	0.0112894422830725	-0.0127478972910001
-0.00298318603136483	0.0117193038460598	-0.0175787071417084	0.0256254041164777	0.0111711027454392	-0.00781358000529479	0.00290138024076966	-0.00822406183754953
-0.0014485458435881	-0.00388352541099943	0.0184099535425097	0.0210588642952284	0.000311108666037757	0.00884996805157571	0.00518396038045848	-0.0228765062039647
0.00575768347922125	0.0106151863068859	0.045277940495476	0.0500265952468376	0.00836125584735278	0.0112942281305758	0.0170096856488864	-0.0025134303065792
0.0163858195981027	0.0307765289278924	0.000165740888153694	-0.00988224847237727	0.0453961051033543	0.00931267269627256	0.0421244227128409	0.00757636579992871
-0.00435565119771771	0.0064472611430189	-0.0336503213827109	0.0379822796703787	-0.0138233295700207	-0.00521695683794209	0.00904193742859405	-0.0132567518952534
