# Supplementary material for: An engram of intentionally forgotten information
Source: Nat Commun. 2021 Nov 8;12:6443. doi: 10.1038/s41467-021-26713-x (PMC8575985; doi:10.1038/s41467-021-26713-x)
Supplement: Supplementary file 4 — Source Data [file 41467_2021_26713_MOESM4_ESM.zip › MinDataSet/FigS11_TEHemSpec.csv]

left	right
0.00786643135832038	0.00311811648142825
-0.00378342257656815	0.0148912850451942
0.0171561325161074	0.0112451345610905
0.00827797134303169	-0.000859993289930663
-0.0143674868589765	0.00747101320940829
0.0532854967060106	0.0132404823490264
