# Supplementary material for: An engram of intentionally forgotten information
Source: Nat Commun. 2021 Nov 8;12:6443. doi: 10.1038/s41467-021-26713-x (PMC8575985; doi:10.1038/s41467-021-26713-x)
Supplement: Supplementary file 4 — Source Data [file 41467_2021_26713_MOESM4_ESM.zip › MinDataSet/FigS2A_BehData_RT.csv]

pnum	RT_TBR_new	RT_TBR_old	RT_TBF_new	RT_TBF_old	RT_new_new	RT_new_old
1	0.825	0.7987	0.8116	0.8568	0.82425	0.8958
2	0.6482	0.68215	0.717	0.79325	0.6944	0.8605
3	0.9257	1.0052	0.87405	1.10265	0.7565	1.5143
4	0.9026	0.8049	0.9072	0.74	0.9129	0.7917
5	0.7152	0.7073	0.72725	0.71255	0.6962	0.7359
6	1.1666	0.9755	1.2112	1.0329	1.2791	0.9559
7	0.83605	0.716	0.78125	0.8228	0.69755	0.9868
8	0.8547	0.8435	0.97505	0.8391	1.2401	0.8843
9	0.68545	0.7501	0.6887	0.7094	0.73965	0.5617
10	1.2329	0.7964	1.1598	0.91925	1.05205	0.9961
11	1.0177	0.8213	1.0512	0.9116	1.0127	1.0297
12	1.1414	0.9572	1.19265	0.9079	1.061	1.1209
13	1.4906	0.99	1.4786	1.1248	1.30095	1.42605
14	1.02865	0.687	0.96795	0.7162	0.9422	0.8321
15	0.8809	0.7992	0.8398	0.8322	0.8024	0.8325
16	0.997	0.84825	0.9401	0.8469	0.92785	0.917
