# Supplementary material for: An engram of intentionally forgotten information
Source: Nat Commun. 2021 Nov 8;12:6443. doi: 10.1038/s41467-021-26713-x (PMC8575985; doi:10.1038/s41467-021-26713-x)
Supplement: Supplementary file 4 — Source Data [file 41467_2021_26713_MOESM4_ESM.zip › MinDataSet/FigS9_TEdataTBRper.csv]

LTC>DLPFC_remembered	LTC>DLPFC_forgotten	DLPFC>LTC_remembered	DLPFC>LTC_forgotten
-0.000658787325999619	0.000216478011216902	0.000445988232735362	0.00353816248125519
0.00190533982038152	0.00303892403535924	0.00202067741390033	-0.00438872158086962
0.0014463447158273	-0.00576029843796761	-1.76446873435131e-05	0.00167486861608674
-0.00483003260424875	-0.0124384886055207	0.00136439353193527	-0.000725531981893937
0.00510302793258071	-0.00692238889425753	-0.00124016477888711	-2.18168265751397e-05
-0.00412631927258169	0.0115071714581176	-0.00117537481670544	0.00571792611866919
0.000599112697422221	-0.00830021345979726	-0.000140537203931574	0.000342520991064256
0.0028284572373252	-0.0195919676810908	-0.00227802472899634	-0.0263475698537387
0.000108350054546146	0.00968071092050978	0.000823150387078097	0.0137427518509828
0.0296280694095418	0.00324200271770208	0.00669061444716625	-0.0261011588918338
