# Supplementary material for: An engram of intentionally forgotten information
Source: Nat Commun. 2021 Nov 8;12:6443. doi: 10.1038/s41467-021-26713-x (PMC8575985; doi:10.1038/s41467-021-26713-x)
Supplement: Supplementary file 4 — Source Data [file 41467_2021_26713_MOESM4_ESM.zip › MinDataSet/PlotFigMinData.m]

clear
restoredefaultpath();
locdata = ['MinDataSet/'];
% function plotSpread should be in the path
%

%% Figure 2B
% Accuracy
T = readtable([locdata 'Fig2B_S3B_BehData.csv']);
names = T.Properties.VariableNames;
var = table2array(T);

figure
bar(mean(var,1));hold on
plotSpread(var);
errorbar([1:3], mean(var,1), std(var,1)./sqrt(size(var,1)),'linestyle','none', 'linewidth', 2);
set(gca, 'xtick', [1:3], 'xticklabel', names, 'ylim', [0 1]);
ylabel('proportion old');
set(gcf, 'position',[700 500 250 200]);

%% Supplementary Figure 2B
% D-prime
T = readtable([locdata 'Fig2B_S3B_BehData.csv']);
names = T.Properties.VariableNames;
var = table2array(T);

clear dprim
dprim(:,1) = norminv(var(:,1))-norminv(var(:,3));
dprim(:,2) = norminv(var(:,2))-norminv(var(:,3));

figure
names = {'TBR';'TBF'};
bar(mean(dprim,1));hold on
plotSpread(dprim);
errorbar([1:2], mean(dprim,1), std(dprim,1)./sqrt(size(var,1)),'linestyle','none', 'linewidth', 2);
set(gca, 'xtick', [1:2], 'xticklabel', names, 'ylim', [0 3]);
ylabel('d-prime');
set(gcf, 'position',[700 500 150 200]);

%% Supplementary Figure 2A
% RT
T = readtable([locdata 'FigS2A_BehData_RT.csv']);
namesA = T.Properties.VariableNames;
names = {'TBR';'TBF'};
xlabels = {'forgotten';'remembered'};
relcol = [2 3; 4 5];
RT = table2array(T); 
figure
for con = 1:2
    subplot(1,2,con);
    bar(squeeze(mean(RT(:,relcol(con,:)),1)));hold on
    plotSpread(squeeze(RT(:,relcol(con,:)))); hold on
    errorbar(squeeze(mean(RT(:,relcol(con,:)),1)), squeeze(std(RT(:,relcol(con,:)),1)./sqrt(size(RT,1))), 'linestyle','none', 'linewidth', 2);
    set(gca, 'xtick', [1:2], 'xticklabel', xlabels,'ylim', [0.4 1.8]);   
    xtickangle(45) 
    ylabel('median RT');
    title(names{con});
    set(gcf, 'position',[700 400 300 200]);
end

%% Figure 3B, 4A_p1, 4A_p2, 4B,  5A_p1, 5A_p2, supplementary figure 3B, 4, 6, 7, 8
% ERS effects
whFig = '3B';
ROI = 'hippocampus'; % for S4: DLPFC, parietal or hippocampus
if strcmp(whFig, '3B')
    load([locdata 'Fig3B_S5A_ERSdata'], 'SFinfo');
elseif strcmp(whFig, '4A_p1')
    load([locdata 'Fig4A_S5B_ERSdataTBRper'], 'SFinfo');
elseif strcmp(whFig, '4A_p2')
    load([locdata 'Fig4A_S5C_ERSdataTBFper'], 'SFinfo');
elseif strcmp(whFig, '4B')
    load([locdata 'Fig4B_ERSdataFor'], 'SFinfo'); 
elseif strcmp(whFig, '5A_p1')
    load([locdata 'Fig5A_CohERSdataTBRper'], 'SFinfo');
elseif strcmp(whFig, '5A_p2')
    load([locdata 'Fig5A_CohERSdataTBFper'], 'SFinfo');    
elseif strcmp(whFig, 'S3A')
    load([locdata 'FigS3A_ERSdataMainEff'], 'SFinfo');
elseif strcmp(whFig, 'S4')
    load([locdata 'S4_ERSdata_' ROI], 'SFinfo'); 
elseif strcmp(whFig, 'S6A')
    load([locdata 'FigS6A_ERSdataclass'], 'SFinfo'); 
elseif strcmp(whFig, 'S6B')
    load([locdata 'FigS6B_ERSdataclassTBF'], 'SFinfo');
elseif strcmp(whFig, 'S7A')
    load([locdata 'FigS7A_ERSdata'], 'SFinfo');  
elseif strcmp(whFig, 'S7B')
    load([locdata 'FigS7B_ERSdataTBFper'], 'SFinfo'); 
elseif strcmp(whFig, 'S7C')
    load([locdata 'FigS7C_CohERSdataTBFper'], 'SFinfo'); 
elseif strcmp(whFig, 'S8A')
    load([locdata 'FigS8A_HipCohERSdataTBRper'], 'SFinfo'); 
elseif strcmp(whFig, 'S8B')
    load([locdata 'FigS8B_HipCohERSdataTBFper'], 'SFinfo'); 
end

figure
Names = SFinfo.Names;
th = 0.04;
lw = 5;
Col = {'r';'b';'k'};
Cols = [0 0.447 0.741; 0.85 0.325 0.098; 0 0 0];
r = SFinfo.ylim;

for frbin = 1:2 
    for c = 1:3
        subplot(1,2,frbin)
        if frbin == 1
            tick = [5 15 25];
        else
            tick = [50 100 150];
        end
        foi = SFinfo.freq{frbin};
        if c < 3
            topl = squeeze(SFinfo.data{frbin}(c,:,:));
            phan(c) = shadedErrorBar(foi, squeeze(mean(topl,1)), squeeze(std(topl))./sqrt(size(topl,1))); hold on
            phan(c).mainLine.Color = Cols(c,:);
            phan(c).mainLine.LineWidth = 2;
            phan(c).patch.FaceColor = Cols(c,:);
            phan(c).edge(1).Color = Cols(c,:);
            phan(c).edge(2).Color = Cols(c,:);
            set(gca, 'ylim', r, 'xlim', foi([1 end]), 'xtick', tick);
        end
        
        % plos positive clusters
        clinx = unique(SFinfo.mask_pos{frbin}(c,:));
        clinx(1) = [];
        for cntclus = 1:length(clinx)
            pc = find(SFinfo.mask_pos{frbin}(c,:) == clinx(cntclus));
            h = plot(foi(pc), zeros(1,length(pc))+r(1)+(th*diff(r))*c, 'linewidth', lw, 'color', Cols(c,:));
            plot(foi(pc([1 1])), r, ':', 'color', Cols(c,:));
            plot(foi(pc([end end])), r, ':', 'color', Cols(c,:));
        end
        
        % plos negative clusters
        clinx = unique(SFinfo.mask_neg{frbin}(c,:));
        clinx(1) = [];
        for cntclus = 1:length(clinx)
            pc = find(SFinfo.mask_neg{frbin}(c,:) == clinx(cntclus));
            h = plot(foi(pc), zeros(1,length(pc))+r(1)+(th*diff(r))*c, 'linewidth', lw, 'color', Cols(c,:));
            plot(foi(pc([1 1])), r, ':', 'color', Cols(c,:));
            plot(foi(pc([end end])), r, ':', 'color', Cols(c,:));
        end

        plot([foi(1) foi(end)], zeros(1,2), 'k:');        
        xlabel('Frequency (Hz)'); ylabel('Spearman Rho diff');
    end
end
legend([phan.mainLine], Names, 'location', 'northeast');

set(gcf, 'position', [-700 500 470 240]);

%% Supplementary Figure 5
% raw ERS traces
whFig = 'S5C';
if strcmp(whFig, 'S5A')
    load([locdata 'Fig3B_S5A_ERSdata'], 'SFinfo');
elseif strcmp(whFig, 'S5B')
    load([locdata 'Fig4Ai_S5B_ERSdataTBRper'], 'SFinfo');
elseif strcmp(whFig, 'S5C')
    load([locdata 'Fig4Aii_S5C_ERSdataTBFper'], 'SFinfo');
end

figure
Names = SFinfo.Names;
th = 0.04;
lw = 5;
Col = {'r';'b';'k'};
Cols = [0 0.447 0.741; 0.85 0.325 0.098; 0 0 0];
r = [-0.015 0.09];

for frbin = 1:2
    for c = 1:3
        subplot(1,2,frbin)
        foi = SFinfo.freq{frbin};
        N = size(SFinfo.dataB{frbin},3);
        if frbin == 1
            tick = [5 15 25];
        else
            tick = [50 100 150];
        end
        if c < 3
            topl = squeeze(SFinfo.dataB{frbin}(c,1,:,:));
            topl2 = squeeze(SFinfo.dataB{frbin}(c,2,:,:)); % offdiagonal
            topl_SE = std(topl - (topl+topl2)/2 + repmat(mean((topl+topl2)/2,1), [size(topl,1),1]))./sqrt(N);
            topl2_SE = std(topl2 - (topl+topl2)/2 + repmat(mean((topl+topl2)/2,1), [size(topl,1),1]))./sqrt(N);
            topl_SE = topl_SE.*sqrt(2);
            topl2_SE = topl2_SE.*sqrt(2);
            
            phan2(c) = shadedErrorBar(foi, squeeze(mean(topl2,1)), topl_SE); hold on                  
            phan(c) = shadedErrorBar(foi, squeeze(mean(topl,1)), topl2_SE); hold on    
            phan(c).mainLine.Color = Cols(c,:);
            phan(c).mainLine.LineWidth = 2;
            phan(c).patch.FaceColor = Cols(c,:);
            phan(c).edge(1).Color = Cols(c,:);
            phan(c).edge(2).Color = Cols(c,:);
            phan(c).patch.FaceAlpha = 0.5;
            
            phan2(c).mainLine.Color = Cols(c,:);
            phan2(c).mainLine.LineWidth = 2;
            phan2(c).mainLine.LineStyle = ':';
            phan2(c).patch.FaceColor = [0.5 0.5 0.5];
            phan2(c).edge(1).Color = Cols(c,:)*0.75;
            phan2(c).edge(2).Color = Cols(c,:)*0.75;   
            phan2(c).patch.FaceAlpha = 0.5;
            set(gca, 'ylim', r, 'xlim', foi([1 end]), 'xtick', tick);
        end
        
        % plos positive clusters
        clinx = unique(SFinfo.mask_pos{frbin}(c,:));
        clinx(1) = [];
        for cntclus = 1:length(clinx)
            pc = find(SFinfo.mask_pos{frbin}(c,:) == clinx(cntclus));
            h = plot(foi(pc), zeros(1,length(pc))+r(1)+(th*diff(r))*c, 'linewidth', lw, 'color', Cols(c,:));
            plot(foi(pc([1 1])), r, ':', 'color', Cols(c,:));
            plot(foi(pc([end end])), r, ':', 'color', Cols(c,:));
        end
        
        % plos negative clusters
        clinx = unique(SFinfo.mask_neg{frbin}(c,:));
        clinx(1) = [];
        for cntclus = 1:length(clinx)
            pc = find(SFinfo.mask_neg{frbin}(c,:) == clinx(cntclus));
            h = plot(foi(pc), zeros(1,length(pc))+r(1)+(th*diff(r))*c, 'linewidth', lw, 'color', Cols(c,:));
            plot(foi(pc([1 1])), r, ':', 'color', Cols(c,:));
            plot(foi(pc([end end])), r, ':', 'color', Cols(c,:));
        end
        
        plot([foi(1) foi(end)], zeros(1,2), 'k:');        
        xlabel('Frequency (Hz)'); ylabel('Spearman Rho diff');
    end
end
%legend([phan.mainLine phan2.mainLine], CatNames{[ctoi CC]}, 'location', 'southwest');

set(gcf, 'position', [-700 500 470 240]);

%% Figure 3A, 4C_p1, 4C_p2, 5C, 7A-E
% power figures
whFig = '4C_p2';
chxlim=0;
if strcmp(whFig, '3A')
   load([locdata 'Fig3A_Powdata12'], 'SFinfo');
elseif strcmp(whFig, '4C_p1')
   load([locdata 'Fig4C_TBRper_Powdata16'], 'SFinfo');
elseif strcmp(whFig, '4C_p2')
   load([locdata 'Fig4C_TBFper_Powdata14'], 'SFinfo');
elseif strcmp(whFig, '5C')
   load([locdata 'Fig5C_Powdata14'], 'SFinfo');
elseif strcmp(whFig, '7A')
   load([locdata 'Fig7A_CuePowdatainstruction3'], 'SFinfo'); 
   chxlim = 1;
elseif strcmp(whFig, '7B')
   load([locdata 'Fig7B_CuePowdataTBF3'], 'SFinfo'); 
   chxlim = 1;  
elseif strcmp(whFig, '7C')
   load([locdata 'Fig7C_CuePowdataTBR3'], 'SFinfo'); 
   chxlim = 1; 
elseif strcmp(whFig, '7D')
   load([locdata 'Fig7D_CuePowdatamemory6'], 'SFinfo'); 
   chxlim = 1; 
elseif strcmp(whFig, '7E')
   load([locdata 'Fig7E_CuePowdatainstruction6'], 'SFinfo'); 
   chxlim = 1; 
end

cntpl=1;
for it = 1:3
    if it < 3
        pl{it,1} = squeeze(mean(SFinfo.pow{it,1},1));
        pl{it,2} = squeeze(mean(SFinfo.pow{it,2},1));        
    else
        pl{it,1} = SFinfo.stat{1};
        pl{it,2} = SFinfo.stat{2};
    end
    t = SFinfo.con{it};
    
    subplot(6,1,cntpl+1);
    I = imagesc(SFinfo.time{1}, SFinfo.freq{1}, pl{it,1});
    hold on
    contour(SFinfo.time{1}, SFinfo.freq{1}, squeeze(SFinfo.mask{1})==0.8,1, 'linecolor', [1 1 1])
    set(I, 'AlphaData', SFinfo.mask{1});
    set(gca, 'ydir','normal', 'xlim', [ -0.2 1]);    
    colorbar
    set(gca, 'clim',[-0.25 0.25]);
    if chxlim
        set(gca,'xlim',[-0.5 1.5]);
        set(gca,'clim',[-0.15 0.15]);
    end
    if it == 3
        set(gca, 'clim',[-4 4]);
    end
    title(t);
    
    subplot(6,1,cntpl);
    I=imagesc(SFinfo.time{2}, SFinfo.freq{2}, pl{it,2}); hold on
    set(I, 'AlphaData', SFinfo.mask{2});
    set(gca, 'ydir','normal', 'xlim', [ -0.2 1]);  
    contour(SFinfo.time{2}, SFinfo.freq{2}, squeeze(SFinfo.mask{2})==0.8,1, 'linecolor', [1 1 1])
    colorbar
    set(gca, 'clim',[-0.15 0.15]);
    if chxlim
        set(gca,'xlim',[-0.5 1.5]);
        set(gca,'clim',[-0.075 0.075]);
    end
    if it == 3
        set(gca, 'clim',[-4 4]);
    end    
    title(t)
    
    cntpl = cntpl + 2;
end
set(gcf, 'position', [100 100 180 670])

%% Figure 4D, Supplementary Figure 3B
whFig = '4D_p2';
if strcmp(whFig, '4D_p1')
    load([locdata 'Fig4D_TempGenTBRper'], 'TGinfo');
elseif strcmp(whFig, '4D_p2')
    load([locdata 'Fig4D_TempGenTBFper'], 'TGinfo');
elseif strcmp(whFig, 'S3B')
    load([locdata 'FigS3B_TempGen'], 'TGinfo');
end

for c = 1:3
    subplot(1,3,c)
    V = TGinfo.stat{c};
    imagesc(TGinfo.time, TGinfo.time, squeeze(V));
    hold on
    contour(TGinfo.time, TGinfo.time, squeeze(TGinfo.mask{c})==1,1, 'color', [1 1 1], 'linewidth', 2);

    set(gca,'clim',[-4 4], 'ydir','normal');
    colorbar
    hold on
    of= mean([0.1 0.5]);
    plot([-0.5 0.5]+of, [0 0], 'k');
    plot([0 0], [-0.5 0.5]+of, 'k');
    plot([0 0.5+of], [0 0.5+of], 'k');
    xlabel('encoding time');
    ylabel('retrieval time');
    title([TGinfo.connames{c}]);
end
set(gcf,'position', [700 500 730 200]);

%% Figure 5B
% coherence difference
whFig = '5B';
if strcmp(whFig, '5B')
    load([locdata 'Fig5B_Cohdata'], 'Cinfo');
elseif strcmp(whFig, '7F')
    load([locdata 'Fig7F_CueCohdata'], 'Cinfo');
end

cntpl = 1;
for it = 1:size(Cinfo.data,1)
    N = size(Cinfo.data{it,1},1);
    t = Cinfo.names{it};
    
    subplot(6,1,cntpl+1);
    shadedErrorBar(Cinfo.freq{1}, mean(Cinfo.data{it,1},1), std(Cinfo.data{it,1},[],1)./sqrt(N));  hold on    
    plot(Cinfo.freq{1}, zeros(size(Cinfo.freq{1})),'k');       
    set(gca,'xlim',Cinfo.freq{1}([1 end]),'xtick',[5 15 25]);
    if strcmp(whFig, '5B')
        set(gca,'ylim',[0.3 0.6]);
    end
    if it == 3
       set(gca, 'ylim', [-0.018 0.018]); hold on
       plot(Cinfo.freq{1}, zeros(size(Cinfo.freq{1})),'k:');
    end
    title(t);
    if strcmp(whFig, '7F')
        inx = find(Cinfo.mask{it,1}==1);
        if ~isempty(inx)
            h = plot(Cinfo.freq{1}(inx), zeros(1,length(inx))+r(1)+(th*diff(r))*c, 'linewidth', lw, 'color', 'k');
            plot(Cinfo.freq{1}(inx([1 1])), r, ':', 'color', 'k');
            plot(Cinfo.freq{1}(inx([end end])), r, ':', 'color', 'k');
        end
    end
    
    subplot(6,1,cntpl);
    shadedErrorBar(Cinfo.freq{2}, mean(Cinfo.data{it,2},1), std(Cinfo.data{it,2},[],1)./sqrt(N));  hold on   
    plot(Cinfo.freq{2}, zeros(size(Cinfo.freq{2})),'k');   
    set(gca,'xlim',Cinfo.freq{2}([1 end]));
    if strcmp(whFig, '5B')
        set(gca,'ylim',[0.3 0.4]);
    end
    if it == 3
       set(gca, 'ylim', [-0.018 0.018]); hold on
       plot(Cinfo.freq{2}, zeros(size(Cinfo.freq{2})),'k:');
    end
    title(t)          
    cntpl = cntpl + 2;
end
set(gcf, 'position', [100 100 150 670])

%% Figure 6B
load([locdata 'Fig6A_6B_TEdataTBFper'], 'SFinfo');

col = ['k';'r';'k'];
for dir = 1:2
    subplot(2,1,dir)    
    for c = 1:2
        topl = squeeze(SFinfo.TE(dir,c,:,:));       
        han(c) = shadedErrorBar(SFinfo.time, squeeze(mean(topl,1)), squeeze(std(topl))./sqrt(size(SFinfo.TE,3)), col(c)); hold on
        set(gca, 'ylim', [-0.02 0.03], 'xlim', SFinfo.time([1 end])); hold on
        plot(SFinfo.time, zeros(size(SFinfo.time)),'k:');
        xlabel('delay (ms)'); ylabel('Spearman Rho diff')
    end    
    title(SFinfo.Dir{dir});    
end
legend([han(1).mainLine han(2).mainLine], {'remembered','forgotten'}, 'location', 'northwest');
set(gcf, 'position', [400 240 280 480]);

%% Figure 6A, supplementary figure 9
whFig = '6A';
if strcmp(whFig, '6A')
    load([locdata 'Fig6A_6B_TEdataTBFper'], 'SFinfo');
elseif strcmp(whFig, 'S9')
    load([locdata 'FigS9_TEdataTBRper'], 'SFinfo');
end

figure
ps = [1:8 10];
for dir = 1:2
    subplot(1,2,dir)
    h = plotSpread(squeeze(SFinfo.TEmean(dir,:,ps))','showMM',4); hold on
    h{2}(1).Color = [0 0 0];
    h{2}(1).LineWidth = 2;
    h{2}(2).Color = [0 0 0];
    h{2}(2).LineWidth = 2;
    set(h{1}(1), 'Color',[0 0.45 0.74], 'markersize',10);    
    set(h{1}(2), 'Color',[0.85 0.325 0.098], 'markersize',10);    
    plot([0 3], zeros(1,2), 'k:');
    [~, p(dir,3), ~, statS] = ttest(atanh(SFinfo.TEmean(dir,2,ps)), SFinfo.TEmean(dir,1,ps));   
    t(dir,3) = statS.tstat;
    set(gca, 'ylim', [-0.03 0.03], 'xlim', [0.5 2.5]);    
    set(gca, 'xtick', [1 2], 'xticklabel', SFinfo.Names);
    title(SFinfo.Dir{dir});
end
set(gcf, 'position', [750 330 300 290]);

%% Figure 6C
load([locdata 'Fig6C_TEdata'], 'mindat');
figure
for dir = 1:2
    subplot(1,2,dir);
    han(1) = shadedErrorBar(info.tsv, squeeze(nanmean(mindat.meanTE(:,1,dir,:),1)), squeeze(nanstd(mindat.meanTE(:,1,dir,:)))./sqrt(10));
    hold on
    han(2) = shadedErrorBar(info.tsv, squeeze(nanmean(mindat.meanTE(:,2,dir,:),1)), squeeze(nanstd(mindat.meanTE(:,2,dir,:)))./sqrt(10), 'r');
    xlabel('Delay (ms)'); ylabel('Tranfer Entropy (bits)');
    title(mindat.dir{dir});
    set(gca, 'xtick', [50:50:150], 'xlim', [50 150]);
    set(gca, 'ylim', [0.12 0.14]);
    if dir == 1
        legend([han(1).mainLine han(2).mainLine], {'remembered','forgotten'}, 'location', 'northeast');
    end
end

%% Figure 8
whFig = '8A';
if strcmp(whFig, '8A')
    load([locdata 'Fig8A_CuePowCorr'], 'Cinfo');
elseif strcmp(whFig, '8B')
    load([locdata 'Fig8B_CueCoh_ERS_Corr'], 'Cinfo');
end

subplot(1,2,1)    
plot(Cinfo.freq, Cinfo.stat);
hold on
plot(Cinfo.freq, zeros(size(Cinfo.freq)),'k');
r= get(gca,'ylim');
plot(Cinfo.freq(Cinfo.mask), zeros(1,length(Cinfo.mask)), 'linewidth', 5, 'color', [0 0 0]);
plot(Cinfo.freq(Cinfo.mask([1 1])), r, ':', 'color', [0,0,0]);
plot(Cinfo.freq(Cinfo.mask([end end])), r, ':', 'color', [0 0 0]);
set(gca,'ylim',r);
set(gca,'xlim',Cinfo.freq([1 end]),'xtick',[5 15 25]);

subplot(1,2,2)
scatter(Cinfo.cuedata', Cinfo.ERSdata(:,Cinfo.max)');
rval = corr(Cinfo.cuedata',Cinfo.ERSdata(:,Cinfo.max), 'type','Spearman');
r = [min(Cinfo.cuedata), max(Cinfo.cuedata)];
set(gca,'xlim',[r(1)-diff(r)/10 r(2)+diff(r)/10])
r = [min(d(ct,:,inx)), max(d(ct,:,inx))];
set(gca,'ylim',[r(1)-diff(r)/10 r(2)+diff(r)/10])
lsline()
xlabel(['cue effect'])
ylabel('ERS effect');

set(gcf, 'position', [-700 500 420 190]);

%% Supplementary Figure 10
whFig = 'S10B';
if strcmp(whFig, 'S10B')  
    load([locdata 'FigS10B_ERS_ROI'], 'SFinfo');
elseif strcmp(whFig, 'S10D_p1')
    load([locdata 'FigS10D_Coh_ROI'], 'SFinfo');
elseif strcmp(whFig, 'S10D_p2')    
    load([locdata 'FigS10D_TE_ROI'], 'SFinfo');
end

for con = 1:size(SFinfo.Names,2)
    figure
    for instr = 1:size(SFinfo.Names,1)
        subplot(1,2,instr);
        for roi = 1:5
            if strcmp(whFig, 'S10B')
                bar(roi,SFinfo.tval(con,roi,instr), 'FaceColor',SFinfo.col(roi+1,:));
            else
                bar(roi,SFinfo.tval(roi), 'FaceColor',SFinfo.col(roi+1,:));
            end
            hold on
        end
        set(gca, 'ylim', [-1.5 5], 'xtick', []);
        ylabel('t-value');
        title(SFinfo.Names{instr,con});
    end
    set(gcf, 'position', [800 650 500 200]);
end

%% Supplementary Figure 11
whFig = 'S11_p1';
if strcmp(whFig, 'S11_p1')    
    load([locdata 'FigS11_ERSHemSpec1'], 'SFinfo');
elseif strcmp(whFig, 'S11_p2')    
    load([locdata 'FigS11_CohHemSpec0'], 'SFinfo');
elseif strcmp(whFig, 'S11_p3')
    load([locdata 'FigS11_TEHemSpec'], 'SFinfo');
end

close all
for instr = 1:length(SFinfo.Names)  
    figure
    Names = SFinfo.Names{instr};
    hemV = SFinfo.hem;
    for con = 1:length(Names)
        subplot(1,2,con)
        for hem = 1:2
            topl = SFinfo.data{instr}(hem,:,con)';
            bar(hem,squeeze(mean(topl,1))); hold on      
            errorbar(hem, squeeze(mean(topl,1)), std(topl)./sqrt(length(topl)), 'linestyle','none');
            hold on
            plotSpread(topl, 'xValues',hem)       
            set(gca, 'xticklabel', Names,'ylim',[-0.02 0.08],'xtick', [0.5 2.5]) 
        end
        title(Names{con})
    end
    set(gcf, 'position', [750 600 500 250]);
end

%% Supplementary Figure 12
whFig = 'S12_p2';
type = {'all';'TBF';'TBF Rnew'};
tnum = 3;
if strcmp(whFig, 'S12_p1') 
    load([locdata 'FigS12_Corr_' type{tnum}], 'SFinfo');
elseif strcmp(whFig, 'S12_p2') 
    load([locdata 'FigS12_Corr_Coh_' type{tnum}], 'SFinfo')    
end

figure
for Reg = 1:length(SFinfo.contrasts);
    subplot(1,3,Reg)
    d = squeeze(SFinfo.data{Reg});
    shadedErrorBar(SFinfo.freq, mean(d), std(d)./sqrt(size(d,1)));    
    
    hold on
    plot(SFinfo.freq, zeros(size(SFinfo.freq)), 'k');
    set(gca, 'xtick', [5 15 25], 'ylim', [-0.2 0.2]);
    title(SFinfo.contrasts(Reg));  
end
set(gcf,'position',[400 500 800 320]);
